# Supplementary material for: Rehabilitation outcomes following tail-fluke amputation in an Indo-Pacific bottlenose dolphin: A welfare-centered approach
Source: PLoS One. 2026 Mar 13;21(3):e0331642. doi: 10.1371/journal.pone.0331642 (PMC12987451; doi:10.1371/journal.pone.0331642)
Supplement: S6 Table — This includes behavioral observations and swimming performance measurements necessary to replicate the analyses. (XLSX) [file pone.0331642.s006.xlsx]

## Sheet: Fig2
Status	Max speed (m/s)	Stroke frequency (stroke/s)	RPDS
No fin	1.85	1.72414	0.436179
No fin	1.8	2.04082	0.358537
No fin	2.63	2.17391	0.491789
No fin	1.96	2.08333	0.382439
No fin	1.91	1.92308	0.40374
No fin	1.91	1.8	0.431346
No fin	1.7	1.96078	0.352439
No fin	1.85	1.89	0.397901
No fin	2.21	2.27	0.395759
Prosthetic	2.01	1.17	0.698353
Prosthetic	2.01	0.980392	0.833415
Prosthetic	1.96	1.43	0.557166
Prosthetic	1.85	0.99	0.759629
Prosthetic	2.01	1.5625	0.522927
Prosthetic	2.06	1.47	0.569659
Prosthetic	1.75	1.45	0.490608
Prosthetic	1.96	1.23	0.647763
Control	4.02	2.08333	0.756706
Control	3.5	1.81818	0.754902
Control	3.97	2	0.778431
Control	3.55	1.78571	0.779608
Control	3.4	1.81818	0.733333
Control	3.66	1.85185	0.775059
Control	3.61	1.85185	0.764471
Control	4.27	2	0.837255
Control	3.97	1.85185	0.840706

## Sheet: Fig3
Phase	Behavior	composition
Before Rihabilitaion	Aggressive	0
Before Rihabilitaion	Affiliative	0
Before Rihabilitaion	High-Energy	0
Before Rihabilitaion	Repetitive	0
Before Rihabilitaion	Others	32
Before Rihabilitaion	Resting	68
After Rihabilitiotan	Aggressive	0
After Rihabilitiotan	Affiliative	17
After Rihabilitiotan	High-Energy	3
After Rihabilitiotan	Repetitive	0
After Rihabilitiotan	Others	58
After Rihabilitiotan	Resting	22
Control	Aggressive	0
Control	Affiliative	6
Control	High-Energy	5
Control	Repetitive	0
Control	Others	65
Control	Resting	8
